# Supplementary material for: C‐section increases cecal abundance of the archetypal bile acid and glucocorticoid modifying Lachnoclostridium [clostridium] scindens in mice
Source: Physiol Rep. 2022 Jul 1;10(13):e15363. doi: 10.14814/phy2.15363 (PMC9249977; doi:10.14814/phy2.15363)
Supplement: Supplementary file 1 — Table S1 [file PHY2-10-e15363-s001.xlsx]

## Sheet: DA Supplementary Table 1
Supplemental Table 1: Differential abundances of bacterial species in ~3 wk old mice born from either vaginal or c-section births.1
1 Taxonomy data derived from shotgun metagenomic sequencing. Data are sequencing read counts.
2 Welch's t-test on log-ratio Monte Carlo Samples. ALDEx2 R package. Please refer to Fernandes et al. Microbiome, 2014 (doi: 10.1186/2049-2618-2-15).
3 Negative binomial general linear model. Fold difference is calculated on normalized data. DESeq2 R package. Please refer to McMurdie and Holmes, PLoS Comput Biol, 2014 (doi: 10.1371/journal.pcbi.1003531).
4 Zero inflated Gaussian model. Log fold difference is calculated on normalized data. metagenomeSeq R package. Please refer to Paulson et al, Nat Methods, 2013 (doi: 10.1038/nmeth.2658).
5Natural birth relative to C-Section													STATS METHOD1		STATS METHOD2		STATS METHOD3
							Natural birth			C-Section			ALDEx22		DESeq23		metagenomeSeq4
Kingdom	Phylum	Class	Order	Family	Genus	Species	mean	median	inter-quartile range	mean	median	inter-quartile range	effect5	FDR pvalue	log2 fold difference5	FDR pvalue	log fold difference5	P
Bacteria	Firmicutes	Clostridia	Clostridiales	Lachnospiraceae	Anaerocolumna	Anaerocolumna xylanovorans	439	0	526	87	0	0	0.41	0.511	2.36	0.99	1.23	0.841
Bacteria	Firmicutes	Clostridia	Clostridiales	Clostridiaceae	Candidatus Arthromitus	Candidatus Arthromitus sp. SFB-rat-Yit	1357	692	2213	865	0	929	0.14	0.674	0.44	0.99	0.71	0.932
Bacteria	Firmicutes	Clostridia	Clostridiales	Clostridiaceae	Candidatus Arthromitus	Candidatus Arthromitus sp. SFB-1	192	0	267	110	0	0	0.1	0.789	0.49	0.99	0.49	0.971
Bacteria	Firmicutes	Clostridia	Clostridiales	Clostridiaceae	Candidatus Arthromitus	Candidatus Arthromitus sp. SFB-2	152	0	0	75	0	0	0.1	0.73	23.96	0	0.94	0.932
Bacteria	Firmicutes	Clostridia	Clostridiales	Clostridiaceae	Candidatus Arthromitus	Candidatus Arthromitus sp. SFB-3	401	0	742	272	0	118	0.08	0.846	0.27	0.99	0.5	0.971
Bacteria	Firmicutes	Clostridia	Clostridiales	Clostridiaceae	Candidatus Arthromitus	Candidatus Arthromitus sp. SFB-4	210	0	291	126	0	0	0.12	0.776	0.43	0.99	0.46	0.971
Bacteria	Firmicutes	Clostridia	Clostridiales	Clostridiaceae	Candidatus Arthromitus	Candidatus Arthromitus sp. SFB-5	226	0	290	133	0	0	0.1	0.8	0.45	0.99	0.47	0.971
Bacteria	Firmicutes	Clostridia	Clostridiales	Ruminococcaceae	Pseudoflavonifractor	Pseudoflavonifractor capillosus	1084	989	722	1373	1244	1008	-0.17	0.479	-0.37	0.99	-0.19	0.971
Bacteria	Bacteroidetes	Bacteroidia	Bacteroidales	Bacteroidaceae	Bacteroides	Bacteroides sp. HPS0048	213	0	0	97	0	0	0.06	0.831	24.01	0	0.64	0.971
Bacteria	Firmicutes	Clostridia	Clostridiales	Lachnospiraceae	Coprococcus	Coprococcus sp. HPP0074	22	0	0	123	0	0	-0.09	0.765	-23.89	0	-0.5	0.971
Bacteria	Firmicutes	Clostridia	Clostridiales	Lachnospiraceae	Coprococcus	Coprococcus sp. HPP0048	52	0	0	129	0	0	-0.09	0.743	0	1	-0.8	0.971
Bacteria	Fusobacteria	Fusobacteriia	Fusobacteriales	Leptotrichiaceae	Leptotrichia	Leptotrichia trevisanii	371	0	771	0	0	0	0.75	0.274	26.55	0	3.25	0.004
Bacteria	Bacteroidetes	Bacteroidia	Bacteroidales	Rikenellaceae	Alistipes	Alistipes obesi	304	0	485	274	0	523	-0.02	0.861	0.19	0.99	0.02	0.998
Bacteria	Spirochaetes	Spirochaetia	Spirochaetales	Spirochaetaceae	Treponema	Treponema sp. JC4	101	0	0	0	0	0	0.14	0.721	0	1	1.15	0.686
Bacteria	Bacteroidetes	Bacteroidia	Bacteroidales	Bacteroidaceae	Bacteroides	Bacteroides reticulotermitis	523	0	360	511	0	118	0.01	0.883	2.05	0.99	0.45	0.971
Bacteria	Firmicutes	Clostridia	Clostridiales	Lachnospiraceae	Fusicatenibacter	Fusicatenibacter saccharivorans	268	0	583	388	501	550	-0.15	0.52	-0.78	0.99	-0.3	0.971
Bacteria	Bacteroidetes	Bacteroidia	Bacteroidales	Bacteroidaceae	Bacteroides	Bacteroides sp. 14(A)	100	0	0	0	0	0	0.11	0.757	22.35	0	0.88	0.841
Bacteria	Firmicutes	Clostridia	Clostridiales	Clostridiaceae	Clostridium	Clostridium sp. 12(A)	123	0	0	157	0	0	0.03	0.828	-0.67	0.99	0.15	0.971
Bacteria	Firmicutes	Clostridia	Clostridiales	Clostridiaceae	Butyricicoccus	uncultured Butyricicoccus sp.	539	563	303	537	602	837	0	0.953	-0.01	0.992	0.15	0.971
Bacteria	Firmicutes	Clostridia	Clostridiales	Ruminococcaceae	Flavonifractor	uncultured Flavonifractor sp.	2391	2065	643	2837	2734	1358	-0.43	0.395	-0.25	0.99	-0.09	0.971
Bacteria	Firmicutes	Clostridia	Clostridiales	Lachnospiraceae	(Lachnospiraceae bacterium G11)	Lachnospiraceae bacterium G11	109	0	0	190	0	498	-0.1	0.722	-0.97	0.99	-0.41	0.971
Bacteria	Firmicutes	Clostridia	Clostridiales	Ruminococcaceae	(Ruminococcaceae bacterium P7)	Ruminococcaceae bacterium P7	498	565	749	490	471	848	-0.04	0.833	-0.06	0.99	0.05	0.971
Bacteria	Firmicutes	Clostridia	Clostridiales	Oscillospiraceae	Oscillibacter	Oscillibacter sp. KLE 1745	44	0	0	66	0	0	-0.08	0.762	0	1	-0.36	0.971
Bacteria	Firmicutes	Clostridia	Clostridiales	Clostridiaceae	Clostridium	Clostridium sp. KLE 1755	763	752	444	909	829	340	-0.29	0.329	-0.37	0.99	-0.03	0.996
Bacteria	Firmicutes	Clostridia	Clostridiales	(Clostridiales bacterium VE202-06)	(Clostridiales bacterium VE202-06)	Clostridiales bacterium VE202-06	250	0	558	578	574	804	-0.23	0.504	-1.46	0.99	-0.67	0.932
Bacteria	Firmicutes	Clostridia	Clostridiales	(Clostridiales bacterium VE202-13)	(Clostridiales bacterium VE202-13)	Clostridiales bacterium VE202-13	479	0	505	742	542	1000	-0.29	0.449	-0.8	0.99	-0.44	0.971
Bacteria	Firmicutes	Clostridia	Clostridiales	(Clostridiales bacterium VE202-21)	(Clostridiales bacterium VE202-21)	Clostridiales bacterium VE202-21	192	0	0	110	0	0	0.04	0.83	23.96	0	0.26	0.971
Bacteria	Firmicutes	Clostridia	Clostridiales	(Clostridiales bacterium VE202-27)	(Clostridiales bacterium VE202-27)	Clostridiales bacterium VE202-27	290	0	554	290	0	642	0.01	0.916	-0.15	0.99	0.21	0.971
Bacteria	Firmicutes	Clostridia	Clostridiales	(Clostridiales bacterium VE202-28)	(Clostridiales bacterium VE202-28)	Clostridiales bacterium VE202-28	409	511	621	106	0	0	0.84	0.182	1.87	0.813	1.82	0.167
Bacteria	Firmicutes	Clostridia	Clostridiales	Eubacteriaceae	Eubacterium	Eubacterium sp. 14-2	10070	9252	3958	9566	8646	1750	-0.08	0.923	0.02	0.99	0.15	0.971
Bacteria	Firmicutes	Clostridia	Clostridiales	Lachnospiraceae	(Lachnospiraceae bacterium M18-1)	Lachnospiraceae bacterium M18-1	6721	4755	2342	11613	7369	5217	-0.51	0.267	-0.87	0.033	-0.31	0.971
Bacteria	Firmicutes	Clostridia	Clostridiales	Lachnospiraceae	(Lachnospiraceae bacterium COE1)	Lachnospiraceae bacterium COE1	35887	33594	13972	34502	30462	17125	0.1	0.866	0.01	0.99	0.19	0.971
Bacteria	Firmicutes	Clostridia	Clostridiales	Oscillospiraceae	Oscillibacter	Oscillibacter sp. 1-3	39334	31785	30746	48787	43856	35171	-0.34	0.536	-0.31	0.743	-0.07	0.986
Bacteria	Firmicutes	Clostridia	Clostridiales	Lachnospiraceae	Dorea	Dorea sp. 5-2	13776	11753	5574	20953	14702	10092	-0.24	0.586	-0.66	0.041	-0.16	0.971
Bacteria	Firmicutes	Clostridia	Clostridiales	Lachnospiraceae	(Lachnospiraceae bacterium 3-2)	Lachnospiraceae bacterium 3-2	5852	4518	2934	5031	4522	2475	-0.06	0.935	0.15	0.99	0.17	0.971
Bacteria	Firmicutes	Clostridia	Clostridiales	Lachnospiraceae	(Lachnospiraceae bacterium 10-1)	Lachnospiraceae bacterium 10-1	21744	20149	6133	40566	41608	36111	-0.65	0.192	-0.92	0	-0.36	0.971
Bacteria	Firmicutes	Clostridia	Clostridiales	Ruminococcaceae	Anaerotruncus	Anaerotruncus sp. G3(2012)	38479	36318	11072	37086	27631	29254	-0.06	0.917	0.21	0.99	0.23	0.971
Bacteria	Firmicutes	Clostridia	Clostridiales	Lachnospiraceae	Roseburia	Roseburia sp. 499	792	773	500	963	904	496	-0.35	0.244	-0.45	0.99	-0.23	0.971
Bacteria	Firmicutes	Clostridia	Clostridiales	Lachnospiraceae	Roseburia	Roseburia sp. 831b	173	0	234	64	0	0	0.12	0.788	1.15	0.99	0.85	0.971
Bacteria	Firmicutes	Negativicutes	Acidaminococcales	Acidaminococcaceae	Acidaminococcus	Acidaminococcus sp. CAG:917	1363	1600	1136	1228	1032	1184	0.04	0.893	0.17	0.99	0.24	0.971
Bacteria	Proteobacteria	Alphaproteobacteria	Rhodospirillales	Acetobacteraceae	Acidiphilium	Acidiphilium sp. CAG:727	9319	8160	9574	6768	5310	6078	0.18	0.711	0.43	0.99	0.65	0.971
Bacteria	Bacteroidetes	Bacteroidia	Bacteroidales	Rikenellaceae	Alistipes	Alistipes sp. CAG:268	1458	956	1620	1160	734	828	0.03	0.872	0.29	0.99	0.32	0.971
Bacteria	Firmicutes	Clostridia	Clostridiales	Ruminococcaceae	Anaerotruncus	Anaerotruncus sp. CAG:528	89	0	0	32	0	0	0.05	0.81	0	1	0.55	0.971
Bacteria	Bacteroidetes	Bacteroidia	Bacteroidales	Bacteroidaceae	Bacteroides	Bacteroides sp. CAG:754	632	659	990	524	468	726	0.02	0.918	0.42	0.99	0.37	0.971
Bacteria	Bacteroidetes	Bacteroidia	Bacteroidales	Bacteroidaceae	Bacteroides	Bacteroides sp. CAG:927	1963	1683	1346	1946	1211	1308	0.06	0.862	0.08	0.99	0.28	0.971
Bacteria	Firmicutes	Clostridia	Clostridiales	Clostridiaceae	Clostridium	Clostridium sp. CAG:1000	2119	0	1419	282	0	0	0.27	0.6	7.27	0.011	2.28	0.368
Bacteria	Firmicutes	Clostridia	Clostridiales	Clostridiaceae	Clostridium	Clostridium sp. CAG:1013	34	0	0	61	0	0	-0.1	0.781	0	1	-0.45	0.971
Bacteria	Firmicutes	Clostridia	Clostridiales	Clostridiaceae	Clostridium	Clostridium sp. CAG:1024	93	0	0	283	0	570	-0.13	0.697	-1.52	0.99	-0.65	0.971
Bacteria	Firmicutes	Clostridia	Clostridiales	Clostridiaceae	Clostridium	Clostridium sp. CAG:149	0	0	0	406	0	0	-0.18	0.623	-24.19	0	-1.33	0.686
Bacteria	Firmicutes	Clostridia	Clostridiales	Clostridiaceae	Clostridium	Clostridium sp. CAG:167	229	0	283	349	0	116	-0.03	0.86	-0.59	0.99	0.09	0.971
Bacteria	Firmicutes	Clostridia	Clostridiales	Clostridiaceae	Clostridium	Clostridium sp. CAG:230	453	0	239	284	0	707	-0.03	0.856	-0.85	0.99	0.31	0.971
Bacteria	Firmicutes	Clostridia	Clostridiales	Clostridiaceae	Clostridium	Clostridium sp. CAG:253	297	0	0	0	0	0	0.12	0.786	23.88	0	0.96	0.841
Bacteria	Firmicutes	Clostridia	Clostridiales	Clostridiaceae	Clostridium	Clostridium sp. CAG:288	138	0	0	122	0	0	-0.02	0.839	24.29	0	0.13	0.971
Bacteria	Firmicutes	Clostridia	Clostridiales	Clostridiaceae	Clostridium	Clostridium sp. CAG:299	340	0	594	377	456	694	-0.08	0.707	-0.39	0.99	-0.25	0.971
Bacteria	Firmicutes	Clostridia	Clostridiales	Clostridiaceae	Clostridium	Clostridium sp. CAG:307	1065	0	0	100	0	0	0.04	0.837	7.39	0.027	1.56	0.686
Bacteria	Firmicutes	Clostridia	Clostridiales	Clostridiaceae	Clostridium	Clostridium sp. CAG:343	146	0	0	350	0	520	-0.19	0.645	-1.35	0.99	-0.86	0.932
Bacteria	Firmicutes	Clostridia	Clostridiales	Clostridiaceae	Clostridium	Clostridium sp. CAG:349	1603	1495	1539	1235	1012	1160	0.02	0.965	0.34	0.99	0.26	0.971
Bacteria	Firmicutes	Clostridia	Clostridiales	Clostridiaceae	Clostridium	Clostridium sp. CAG:352	145	0	235	74	0	0	0.15	0.731	24.19	0	1.29	0.686
Bacteria	Firmicutes	Clostridia	Clostridiales	Clostridiaceae	Clostridium	Clostridium sp. CAG:413	294	0	505	356	256	647	-0.07	0.805	-0.28	0.99	0.08	0.971
Bacteria	Firmicutes	Clostridia	Clostridiales	Clostridiaceae	Clostridium	Clostridium sp. CAG:417	322	0	252	197	0	0	0.06	0.849	1.08	0.99	0.6	0.971
Bacteria	Firmicutes	Clostridia	Clostridiales	Clostridiaceae	Clostridium	Clostridium sp. CAG:43	154	0	229	373	490	561	-0.54	0.321	-1.59	0.99	-0.99	0.686
Bacteria	Firmicutes	Clostridia	Clostridiales	Clostridiaceae	Clostridium	Clostridium sp. CAG:448	265	0	630	161	0	124	0.08	0.815	0.69	0.99	0.71	0.932
Bacteria	Firmicutes	Clostridia	Clostridiales	Clostridiaceae	Clostridium	Clostridium sp. CAG:452	0	0	0	123	0	0	-0.2	0.597	0	1	-1.13	0.686
Bacteria	Firmicutes	Clostridia	Clostridiales	Clostridiaceae	Clostridium	Clostridium sp. CAG:510	1085	741	839	906	942	447	-0.05	0.865	0.18	0.99	0.07	0.971
Bacteria	Firmicutes	Clostridia	Clostridiales	Clostridiaceae	Clostridium	Clostridium sp. CAG:568	75	0	0	166	0	114	-0.11	0.733	-25.02	0	-0.42	0.971
Bacteria	Firmicutes	Clostridia	Clostridiales	Clostridiaceae	Clostridium	Clostridium sp. CAG:58	1194	636	1097	714	778	232	-0.03	0.916	0.54	0.99	0.22	0.971
Bacteria	Firmicutes	Clostridia	Clostridiales	Clostridiaceae	Clostridium	Clostridium sp. CAG:62	297	0	621	278	0	0	0.12	0.746	0.02	0.992	0.46	0.971
Bacteria	Firmicutes	Clostridia	Clostridiales	Clostridiaceae	Clostridium	Clostridium sp. CAG:678	1798	1562	854	1577	1142	1296	-0.11	0.835	0.14	0.99	0.2	0.971
Bacteria	Firmicutes	Clostridia	Clostridiales	Clostridiaceae	Clostridium	Clostridium sp. CAG:7	101	0	0	257	0	495	-0.22	0.607	-1.97	0.99	-1.09	0.841
Bacteria	Firmicutes	Erysipelotrichia	Erysipelotrichales	Erysipelotrichaceae	Coprobacillus	Coprobacillus sp. CAG:183	165	0	0	56	0	0	0.02	0.821	22.87	0	0.52	0.971
Bacteria	Firmicutes	Erysipelotrichia	Erysipelotrichales	Erysipelotrichaceae	Coprobacillus	Coprobacillus sp. CAG:826	466	497	712	463	0	838	0.05	0.878	0.08	0.99	0.11	0.971
Bacteria	Proteobacteria	Deltaproteobacteria	Myxococcales	Myxococcaceae	Corallococcus	Corallococcus sp. CAG:1435	3165	2061	1334	15197	4526	12068	-0.57	0.18	-2.36	0.001	-0.76	0.971
Bacteria	Firmicutes	Clostridia	Clostridiales	Lachnospiraceae	Dorea	Dorea sp. CAG:317	27	0	0	74	0	0	-0.1	0.749	0	1	-0.44	0.971
Bacteria	Firmicutes	Clostridia	Clostridiales	Eubacteriaceae	Eubacterium	Eubacterium sp. CAG:161	331	0	594	68	0	0	0.38	0.491	2.45	0.962	1.42	0.686
Bacteria	Firmicutes	Clostridia	Clostridiales	Eubacteriaceae	Eubacterium	Eubacterium sp. CAG:192	680	535	1066	261	0	630	0.29	0.519	1.59	0.99	0.99	0.686
Bacteria	Firmicutes	Clostridia	Clostridiales	Eubacteriaceae	Eubacterium	Eubacterium sp. CAG:274	160	0	251	67	0	0	0.07	0.78	1.09	0.99	1.09	0.932
Bacteria	Firmicutes	Clostridia	Clostridiales	Eubacteriaceae	Eubacterium	Eubacterium sp. CAG:76	249	0	0	106	0	0	0.15	0.749	24.14	0	1.13	0.821
Bacteria	Firmicutes	Clostridia	Clostridiales	Ruminococcaceae	Faecalibacterium	Faecalibacterium sp. CAG:1138	1501	1425	1206	1455	1180	1386	0	0.961	0.04	0.99	0.12	0.971
Bacteria	Tenericutes	Mollicutes	Mycoplasmatales	Mycoplasmataceae	Mycoplasma	Mycoplasma sp. CAG:776	229	0	244	464	228	714	-0.22	0.516	-1.03	0.99	-0.75	0.828
Bacteria	Firmicutes	Clostridia	Clostridiales	Oscillospiraceae	Oscillibacter	Oscillibacter sp. CAG:155	871	932	414	1127	1086	716	-0.16	0.458	-0.41	0.99	-0.13	0.971
Bacteria	Bacteroidetes	Bacteroidia	Bacteroidales	Prevotellaceae	Prevotella	Prevotella sp. CAG:1031	1207	1055	927	1111	723	781	0.06	0.814	0.2	0.99	0.39	0.932
Bacteria	Bacteroidetes	Bacteroidia	Bacteroidales	Prevotellaceae	Prevotella	Prevotella sp. CAG:279	88	0	0	164	0	0	-0.07	0.801	-24.49	0	-0.53	0.971
Bacteria	Bacteroidetes	Bacteroidia	Bacteroidales	Prevotellaceae	Prevotella	Prevotella sp. CAG:485	995	751	568	970	772	645	0.02	0.929	0.08	0.99	0.19	0.971
Bacteria	Bacteroidetes	Bacteroidia	Bacteroidales	Prevotellaceae	Prevotella	Prevotella sp. CAG:487	556	0	862	32	0	0	0.51	0.356	3.77	0.427	2.83	0.023
Bacteria	Bacteroidetes	Bacteroidia	Bacteroidales	Prevotellaceae	Prevotella	Prevotella sp. CAG:873	189	0	0	253	0	547	-0.09	0.816	-0.23	0.99	-0.27	0.971
Bacteria	Firmicutes	Clostridia	Clostridiales	Lachnospiraceae	Roseburia	Roseburia sp. CAG:100	741	804	482	456	466	662	0.14	0.612	0.62	0.99	0.65	0.686
Bacteria	Firmicutes	Clostridia	Clostridiales	Lachnospiraceae	Roseburia	Roseburia sp. CAG:182	161	0	266	306	232	576	-0.26	0.526	-1.14	0.99	-0.58	0.932
Bacteria	Firmicutes	Clostridia	Clostridiales	Lachnospiraceae	Roseburia	Roseburia sp. CAG:197	70	0	0	0	0	0	0.07	0.786	0	1	0.84	0.922
Bacteria	Firmicutes	Clostridia	Clostridiales	Lachnospiraceae	Roseburia	Roseburia sp. CAG:303	4283	0	848	338	0	553	0.11	0.839	2.89	0.518	1.1	0.932
Bacteria	Firmicutes	Clostridia	Clostridiales	Lachnospiraceae	Roseburia	Roseburia sp. CAG:309	1416	1317	1859	1696	962	2197	0	0.966	-0.3	0.99	0.19	0.971
Bacteria	Firmicutes	Clostridia	Clostridiales	Ruminococcaceae	Ruminococcus	Ruminococcus sp. CAG:353	112	0	0	0	0	0	0.16	0.665	22.32	0	1.4	0.686
Bacteria	Firmicutes	Bacilli	Bacillales	Staphylococcaceae	Staphylococcus	Staphylococcus sp. CAG:324	192	0	0	75	0	0	0	0.829	23.19	0	0.66	0.971
Bacteria	Firmicutes	Clostridia	Clostridiales	Ruminococcaceae	Subdoligranulum	Subdoligranulum sp. CAG:314	3308	2995	3256	2855	2046	2768	0.08	0.876	0.21	0.99	0.39	0.971
Bacteria	Proteobacteria	Betaproteobacteria	Burkholderiales	Sutterellaceae	Sutterella	Sutterella sp. CAG:397	705	671	1293	358	0	590	0.18	0.579	0.91	0.99	0.77	0.748
Bacteria	Firmicutes	(Firmicutes bacterium CAG:95)	(Firmicutes bacterium CAG:95)	(Firmicutes bacterium CAG:95)	(Firmicutes bacterium CAG:95)	Firmicutes bacterium CAG:95	1310	1198	674	1507	1440	943	-0.27	0.658	-0.23	0.99	-0.01	0.998
Bacteria	Firmicutes	(Firmicutes bacterium CAG:882)	(Firmicutes bacterium CAG:882)	(Firmicutes bacterium CAG:882)	(Firmicutes bacterium CAG:882)	Firmicutes bacterium CAG:882	1038	729	252	351	256	606	0.56	0.279	1.42	0.532	0.98	0.196
Bacteria	Firmicutes	(Firmicutes bacterium CAG:646)	(Firmicutes bacterium CAG:646)	(Firmicutes bacterium CAG:646)	(Firmicutes bacterium CAG:646)	Firmicutes bacterium CAG:646	354	0	756	503	498	764	-0.12	0.597	-0.75	0.99	-0.3	0.971
Bacteria	Firmicutes	(Firmicutes bacterium CAG:631)	(Firmicutes bacterium CAG:631)	(Firmicutes bacterium CAG:631)	(Firmicutes bacterium CAG:631)	Firmicutes bacterium CAG:631	392	0	878	198	0	504	0.08	0.785	1.06	0.99	0.85	0.731
Bacteria	Firmicutes	(Firmicutes bacterium CAG:582)	(Firmicutes bacterium CAG:582)	(Firmicutes bacterium CAG:582)	(Firmicutes bacterium CAG:582)	Firmicutes bacterium CAG:582	43	0	0	34	0	0	-0.02	0.81	0	1	0.21	0.971
Bacteria	Firmicutes	(Firmicutes bacterium CAG:102)	(Firmicutes bacterium CAG:102)	(Firmicutes bacterium CAG:102)	(Firmicutes bacterium CAG:102)	Firmicutes bacterium CAG:102	79	0	0	39	0	0	0.04	0.789	0	1	0.4	0.971
Bacteria	Firmicutes	(Firmicutes bacterium CAG:110)	(Firmicutes bacterium CAG:110)	(Firmicutes bacterium CAG:110)	(Firmicutes bacterium CAG:110)	Firmicutes bacterium CAG:110	256	0	561	428	538	622	-0.11	0.566	-0.8	0.99	-0.22	0.971
Bacteria	Firmicutes	(Firmicutes bacterium CAG:114)	(Firmicutes bacterium CAG:114)	(Firmicutes bacterium CAG:114)	(Firmicutes bacterium CAG:114)	Firmicutes bacterium CAG:114	292	0	510	217	0	472	0.1	0.849	0.43	0.99	0.49	0.971
Bacteria	Firmicutes	(Firmicutes bacterium CAG:124)	(Firmicutes bacterium CAG:124)	(Firmicutes bacterium CAG:124)	(Firmicutes bacterium CAG:124)	Firmicutes bacterium CAG:124	638	691	505	804	818	583	-0.07	0.739	-0.36	0.99	-0.1	0.971
Bacteria	Firmicutes	(Firmicutes bacterium CAG:129)	(Firmicutes bacterium CAG:129)	(Firmicutes bacterium CAG:129)	(Firmicutes bacterium CAG:129)	Firmicutes bacterium CAG:129	188	0	457	467	544	778	-0.28	0.444	-1.32	0.99	-0.68	0.841
Bacteria	Firmicutes	(Firmicutes bacterium CAG:137)	(Firmicutes bacterium CAG:137)	(Firmicutes bacterium CAG:137)	(Firmicutes bacterium CAG:137)	Firmicutes bacterium CAG:137	259	0	582	492	527	677	-0.15	0.492	-0.95	0.99	-0.44	0.932
Bacteria	Firmicutes	(Firmicutes bacterium CAG:170)	(Firmicutes bacterium CAG:170)	(Firmicutes bacterium CAG:170)	(Firmicutes bacterium CAG:170)	Firmicutes bacterium CAG:170	420	503	746	202	0	480	0.15	0.686	0.93	0.99	0.79	0.731
Bacteria	Firmicutes	(Firmicutes bacterium CAG:272)	(Firmicutes bacterium CAG:272)	(Firmicutes bacterium CAG:272)	(Firmicutes bacterium CAG:272)	Firmicutes bacterium CAG:272	177	0	0	381	0	663	-0.13	0.667	-1.28	0.99	-0.61	0.971
Bacteria	Firmicutes	(Firmicutes bacterium CAG:313)	(Firmicutes bacterium CAG:313)	(Firmicutes bacterium CAG:313)	(Firmicutes bacterium CAG:313)	Firmicutes bacterium CAG:313	133	0	0	0	0	0	0.08	0.761	23.91	0	0.93	0.841
Bacteria	Firmicutes	(Firmicutes bacterium CAG:345)	(Firmicutes bacterium CAG:345)	(Firmicutes bacterium CAG:345)	(Firmicutes bacterium CAG:345)	Firmicutes bacterium CAG:345	486	634	836	378	0	736	0.05	0.85	0.44	0.99	0.35	0.971
Bacteria	Firmicutes	(Firmicutes bacterium CAG:41)	(Firmicutes bacterium CAG:41)	(Firmicutes bacterium CAG:41)	(Firmicutes bacterium CAG:41)	Firmicutes bacterium CAG:41	249	0	0	29	0	0	0.03	0.797	22.86	0	0.55	0.971
Bacteria	Firmicutes	(Firmicutes bacterium CAG:424)	(Firmicutes bacterium CAG:424)	(Firmicutes bacterium CAG:424)	(Firmicutes bacterium CAG:424)	Firmicutes bacterium CAG:424	118	0	0	154	0	114	-0.03	0.845	-1.52	0.99	-0.54	0.971
Bacteria	Firmicutes	(Firmicutes bacterium CAG:449)	(Firmicutes bacterium CAG:449)	(Firmicutes bacterium CAG:449)	(Firmicutes bacterium CAG:449)	Firmicutes bacterium CAG:449	1438	1182	1316	1128	642	1656	0.21	0.615	0.41	0.99	0.4	0.971
Bacteria	Firmicutes	(Firmicutes bacterium CAG:475)	(Firmicutes bacterium CAG:475)	(Firmicutes bacterium CAG:475)	(Firmicutes bacterium CAG:475)	Firmicutes bacterium CAG:475	1796	1518	2079	1265	1046	1208	0.05	0.877	0.52	0.99	0.32	0.94
Bacteria	Firmicutes	(Firmicutes bacterium CAG:534)	(Firmicutes bacterium CAG:534)	(Firmicutes bacterium CAG:534)	(Firmicutes bacterium CAG:534)	Firmicutes bacterium CAG:534	1712	1423	884	2480	1806	1950	-0.48	0.428	-0.56	0.205	-0.21	0.971
Bacteria	Firmicutes	(Firmicutes bacterium CAG:552)	(Firmicutes bacterium CAG:552)	(Firmicutes bacterium CAG:552)	(Firmicutes bacterium CAG:552)	Firmicutes bacterium CAG:552	1786	1536	1192	2049	1114	3224	0.01	0.974	-0.14	0.99	0.1	0.971
Bacteria	Bacteroidetes	Bacteroidia	Bacteroidales	Rikenellaceae	Alistipes	Alistipes finegoldii CAG:68	66	0	0	37	0	0	0	0.792	0	1	0.24	0.971
Bacteria	Bacteroidetes	Bacteroidia	Bacteroidales	Rikenellaceae	Alistipes	Alistipes putredinis CAG:67	485	0	796	276	0	531	0.08	0.855	0.82	0.99	0.49	0.971
Bacteria	Bacteroidetes	Bacteroidia	Bacteroidales	Bacteroidaceae	Bacteroides	Bacteroides caccae CAG:21	260	0	0	125	0	0	-0.02	0.844	24.89	0	0.46	0.971
Bacteria	Firmicutes	Clostridia	Clostridiales	Eubacteriaceae	Eubacterium	Eubacterium rectale CAG:36	804	515	971	4234	978	534	-0.6	0.203	-0.87	0.99	-0.75	1
Bacteria	Bacteroidetes	Bacteroidia	Bacteroidales	Prevotellaceae	Prevotella	Prevotella stercorea CAG:629	102	0	0	0	0	0	0.14	0.718	0	1	1.15	0.686
Bacteria	Firmicutes	Clostridia	Clostridiales	Oscillospiraceae	Oscillibacter	Oscillibacter ruminantium	610	516	554	693	790	358	-0.11	0.452	-0.26	0.99	-0.12	0.971
Bacteria	Firmicutes	Clostridia	Clostridiales	Ruminococcaceae	Ruminococcus	Ruminococcus albus	1090	1015	558	1495	1098	540	-0.26	0.549	-0.01	0.992	-0.01	0.998
Bacteria	Firmicutes	Clostridia	Clostridiales	Ruminococcaceae	Ruminococcus	Ruminococcus flavefaciens	1598	1527	522	1158	1070	481	0.11	0.843	0.43	0.042	0.39	0.971
Bacteria	Firmicutes	Bacilli	Bacillales	Staphylococcaceae	Staphylococcus	Staphylococcus aureus	344	0	530	266	0	137	0.02	0.89	0.34	0.99	0.58	0.971
Bacteria	Bacteroidetes	Bacteroidia	Bacteroidales	Rikenellaceae	Alistipes	Alistipes senegalensis	1490	1150	906	1210	786	1174	0.07	0.767	0.28	0.99	0.37	0.932
Bacteria	Firmicutes	Bacilli	Bacillales	Staphylococcaceae	Staphylococcus	Staphylococcus sciuri	60	0	0	39	0	0	0	0.837	0	1	0.23	0.971
Bacteria	Firmicutes	Clostridia	Clostridiales	(Intestinimonas)	Intestinimonas	Intestinimonas butyriciproducens	1208	1149	564	1431	1418	556	-0.35	0.379	-0.31	0.99	-0.1	0.971
Bacteria	Firmicutes	Clostridia	Clostridiales	Clostridiaceae	Clostridium	Clostridium sp. ASBs410	497	0	800	295	0	486	0.03	0.904	0.7	0.99	0.42	0.971
Bacteria	Firmicutes	Bacilli	Lactobacillales	Streptococcaceae	Streptococcus	Streptococcus thermophilus	41	0	0	118	0	0	-0.08	0.802	0	1	-0.6	0.971
Bacteria	Firmicutes	Bacilli	Lactobacillales	Streptococcaceae	Streptococcus	Streptococcus pneumoniae	180	0	0	405	0	142	-0.12	0.734	-1.37	0.99	-0.24	0.971
Bacteria	Firmicutes	Clostridia	Clostridiales	Lachnospiraceae	Blautia	Blautia hansenii	98	0	0	98	0	0	-0.01	0.85	0	1	0.04	0.998
Bacteria	Firmicutes	Clostridia	Clostridiales	Clostridiaceae	(Clostridiaceae bacterium MS3)	Clostridiaceae bacterium MS3	205	0	466	241	0	563	-0.04	0.868	-0.53	0.99	-0.2	0.971
Bacteria	Firmicutes	Bacilli	Lactobacillales	Enterococcaceae	Enterococcus	Enterococcus faecalis	931	835	626	982	802	615	-0.06	0.741	-0.14	0.99	0.03	0.971
Bacteria	Firmicutes	Bacilli	Lactobacillales	Enterococcaceae	Enterococcus	Enterococcus faecium	71	0	0	90	0	0	-0.09	0.752	0	1	-0.17	0.971
Bacteria	Firmicutes	Clostridia	Clostridiales	Clostridiaceae	Clostridium	Clostridium sp. BL8	56	0	0	153	0	0	-0.1	0.758	-23.72	0	-0.84	0.971
Bacteria	Firmicutes	Bacilli	Lactobacillales	Streptococcaceae	Lactococcus	Lactococcus lactis	6010	3521	8232	8698	3668	7090	-0.04	0.932	-0.72	0.99	-0.03	0.996
Bacteria	Firmicutes	(Firmicutes bacterium ASF500)	(Firmicutes bacterium ASF500)	(Firmicutes bacterium ASF500)	(Firmicutes bacterium ASF500)	Firmicutes bacterium ASF500	22599	22810	8777	32621	29035	26370	-0.44	0.383	-0.54	0.07	-0.16	0.971
Bacteria	Firmicutes	Clostridia	Clostridiales	Lachnospiraceae	(Lachnospiraceae bacterium NC2004)	Lachnospiraceae bacterium NC2004	44	0	0	110	0	0	-0.11	0.764	0	1	-0.75	0.971
Bacteria	Firmicutes	Clostridia	Clostridiales	Lachnospiraceae	(Lachnospiraceae bacterium P6B14)	Lachnospiraceae bacterium P6B14	145	0	0	82	0	0	-0.1	0.757	0	1	-0.3	0.971
Bacteria	Firmicutes	Clostridia	Clostridiales	Lachnospiraceae	(Lachnospiraceae bacterium V9D3004)	Lachnospiraceae bacterium V9D3004	53	0	0	59	0	0	-0.05	0.801	0	1	-0.32	0.971
Bacteria	Firmicutes	Bacilli	Bacillales	Bacillaceae	Lysinibacillus	Lysinibacillus sphaericus	686	0	655	2087	0	578	0.06	0.86	-1.26	0.99	-0.66	0.971
Bacteria	Firmicutes	Clostridia	Clostridiales	Lachnospiraceae	Eisenbergiella	Eisenbergiella tayi	1730	1717	755	2364	2144	1036	-0.51	0.297	-0.47	0.033	-0.16	0.971
Bacteria	Firmicutes	Clostridia	Clostridiales	Clostridiaceae	Clostridium	Clostridium sp. KNHs205	423	561	804	469	524	321	-0.1	0.597	-0.31	0.99	-0.1	0.971
Bacteria	Bacteroidetes	Bacteroidia	Bacteroidales	Rikenellaceae	Alistipes	Alistipes timonensis	260	0	554	177	0	0	0.05	0.834	0.43	0.99	0.36	0.971
Bacteria	Firmicutes	Clostridia	Clostridiales	Lachnospiraceae	Kineothrix	Kineothrix alysoides	2322	2023	1370	3995	2968	3462	-0.64	0.205	-0.83	0.006	-0.37	0.971
Bacteria	Firmicutes	Clostridia	Clostridiales	Lachnospiraceae	Robinsoniella	Robinsoniella sp. KNHs210	0	0	0	156	0	0	-0.19	0.657	0	1	-1.31	0.686
Bacteria	Bacteroidetes	Bacteroidia	Bacteroidales	Rikenellaceae	Alistipes	Alistipes ihumii	69	0	0	37	0	0	0.01	0.821	0	1	0.48	0.971
Bacteria	Firmicutes	Clostridia	Clostridiales	Clostridiaceae	Clostridium	Clostridium botulinum	697	689	384	680	644	288	-0.08	0.621	-0.04	0.99	0.05	0.971
Bacteria	Firmicutes	Clostridia	Clostridiales	Peptostreptococcaceae	Clostridioides	Clostridioides difficile	3664	3547	1086	3706	3384	918	-0.17	0.752	0.05	0.99	0.14	0.971
Bacteria	Bacteroidetes	Bacteroidia	Bacteroidales	Rikenellaceae	Alistipes	Alistipes sp. AL-1	51	0	0	30	0	0	0.02	0.807	0	1	0.23	0.971
Bacteria	Firmicutes	Clostridia	Clostridiales	Clostridiaceae	Clostridium	Clostridium perfringens	101	0	0	283	0	590	-0.38	0.461	-1.37	0.99	-1.21	0.769
Bacteria	Firmicutes	Clostridia	Clostridiales	Clostridiaceae	Candidatus Arthromitus	Candidatus Arthromitus sp. SFB-mouse-NL	730	0	1194	453	0	219	0.19	0.675	0.46	0.99	0.64	0.971
Bacteria	Firmicutes	Clostridia	Clostridiales	Clostridiaceae	Clostridium	Clostridium sporogenes	58	0	0	74	0	0	-0.09	0.741	0	1	-0.46	0.971
Bacteria	Firmicutes	Clostridia	Clostridiales	Lachnospiraceae	Lachnoclostridium	[Clostridium] symbiosum	3204	2355	932	3502	2939	1870	-0.4	0.45	-0.17	0.99	-0.09	0.971
Bacteria	Firmicutes	Clostridia	Clostridiales	Hungateiclostridiaceae	Hungateiclostridium	Hungateiclostridium thermocellum	313	0	228	127	0	0	0.05	0.831	1.06	0.99	0.62	0.971
Bacteria	Firmicutes	Clostridia	Clostridiales	Oscillospiraceae	Oscillibacter	Oscillibacter sp. ER4	56	0	0	188	0	462	-0.23	0.629	-2	0.99	-1.1	0.932
Bacteria	Firmicutes	Clostridia	Clostridiales	Lachnospiraceae	Blautia	Blautia sp. SF-50	0	0	0	569	0	0	-0.16	0.646	-25.19	0	-1.42	0.686
Bacteria	Firmicutes	Clostridia	Clostridiales	Lachnospiraceae	Butyrivibrio	Butyrivibrio sp. INlla21	151	0	0	40	0	0	0	0.821	0	1	0.29	0.971
Bacteria	Firmicutes	Clostridia	Clostridiales	Ruminococcaceae	(Ruminococcaceae bacterium D5)	Ruminococcaceae bacterium D5	77	0	0	104	0	0	-0.13	0.785	0	1	-0.39	0.971
Bacteria	Firmicutes	Clostridia	Clostridiales	Lachnospiraceae	(Lachnospiraceae bacterium XBB2008)	Lachnospiraceae bacterium XBB2008	255	0	502	441	0	836	-0.08	0.751	-0.88	0.99	-0.43	0.971
Bacteria	Firmicutes	Clostridia	Clostridiales	Lachnospiraceae	(Lachnospiraceae bacterium XBB1006)	Lachnospiraceae bacterium XBB1006	93	0	0	0	0	0	0.15	0.708	0	1	1.13	0.686
Bacteria	Firmicutes	Clostridia	Clostridiales	Lachnospiraceae	(Lachnospiraceae bacterium YSD2013)	Lachnospiraceae bacterium YSD2013	340	0	617	65	0	0	0.27	0.52	2.36	0.99	1.52	0.686
Bacteria	Firmicutes	Clostridia	Clostridiales	Lachnospiraceae	Lachnoclostridium	[Clostridium] clostridioforme	6041	6016	1864	5561	5280	1400	-0.04	0.942	0.07	0.99	0.18	0.971
Bacteria	Firmicutes	Clostridia	Clostridiales	Peptococcaceae	Desulfosporosinus	Desulfosporosinus sp. Tol-M	22	0	0	73	0	0	-0.09	0.764	0	1	-0.49	0.971
Bacteria	Firmicutes	Clostridia	Clostridiales	Clostridiaceae	Hungatella	Hungatella hathewayi	6139	4111	2971	5445	5370	1312	-0.25	0.631	0.18	0.99	0.06	0.988
Bacteria	Firmicutes	Clostridia	Clostridiales	Ruminococcaceae	Ruthenibacterium	Ruthenibacterium lactatiformans	279	455	539	299	226	565	-0.02	0.897	-0.25	0.99	0.01	0.998
Bacteria	Firmicutes	Bacilli	Lactobacillales	Lactobacillaceae	Lactobacillus	Lactobacillus brevis	639	0	1038	831	0	0	0.19	0.726	0.71	0.99	-0.02	0.998
Bacteria	Firmicutes	Bacilli	Lactobacillales	Lactobacillaceae	Lactobacillus	Lactobacillus reuteri	1410	0	1522	675	237	1108	0	0.922	0.96	0.99	0.61	0.932
Bacteria	Firmicutes	Clostridia	Clostridiales	Lachnospiraceae	Anaerotignum	Anaerotignum lactatifermentans	41	0	0	94	0	0	-0.12	0.776	0	1	-0.88	0.971
Bacteria	Actinobacteria <phylum>	Actinobacteria	Corynebacteriales	Corynebacteriaceae	Corynebacterium	Corynebacterium kroppenstedtii	71	0	0	117	0	0	-0.08	0.784	0	1	-0.02	0.998
Bacteria	Firmicutes	Clostridia	Clostridiales	Lachnospiraceae	Anaerobium	Anaerobium acetethylicum	141	0	229	129	0	116	-0.01	0.892	-0.09	0.992	0.15	0.971
Bacteria	Bacteroidetes	Bacteroidia	Bacteroidales	Bacteroidaceae	Bacteroides	uncultured Bacteroides sp.	285	0	0	138	0	0	0.02	0.875	4.51	0.532	0.47	0.971
Bacteria	Firmicutes	Bacilli	Lactobacillales	Lactobacillaceae	Lactobacillus	Lactobacillus murinus	14169	6149	16337	11406	2174	19262	0.08	0.863	0.46	0.99	0.42	0.971
Bacteria	Firmicutes	Bacilli	Lactobacillales	Lactobacillaceae	Lactobacillus	Lactobacillus ruminis	415	521	562	515	490	328	-0.09	0.488	-0.51	0.99	-0.16	0.971
Bacteria	Firmicutes	Clostridia	Clostridiales	Clostridiaceae	Clostridium	Clostridium phoceensis	1003	949	452	1181	1050	790	-0.48	0.364	-0.29	0.99	-0.1	0.971
Bacteria	Firmicutes	Clostridia	Clostridiales	Eubacteriaceae	Eubacterium	uncultured Eubacterium sp.	1118	999	632	993	824	370	0.02	0.922	0.09	0.99	0.18	0.971
Bacteria	Firmicutes	Clostridia	Clostridiales	Ruminococcaceae	Ruminococcus	uncultured Ruminococcus sp.	2784	2513	967	2928	2385	1046	-0.18	0.75	-0.1	0.99	0.06	0.971
Bacteria	Firmicutes	Clostridia	Clostridiales	Lachnospiraceae	Merdimonas	Merdimonas faecis	54	0	0	112	0	0	-0.07	0.783	0	1	-1.35	0.922
Bacteria	Firmicutes	Clostridia	Clostridiales	Eubacteriaceae	Eubacterium	Eubacterium sp. SB2	84	0	0	45	0	0	0	0.826	0	1	0.5	0.971
Bacteria	Firmicutes	Clostridia	Clostridiales	Lachnospiraceae	Roseburia	Roseburia intestinalis	2281	2480	1002	2264	1792	451	0.1	0.819	0.27	0.203	0.2	0.971
Bacteria	Firmicutes	Clostridia	Clostridiales	Ruminococcaceae	Anaeromassilibacillus	Anaeromassilibacillus senegalensis	1031	641	778	612	644	504	-0.03	0.884	0.6	0.99	0.21	0.971
Bacteria	Firmicutes	Clostridia	Clostridiales	(Intestinimonas)	Intestinimonas	Intestinimonas massiliensis	132	0	0	95	0	0	0.02	0.842	3.77	0.786	0.34	0.971
Bacteria	Firmicutes	Clostridia	Clostridiales	Lachnospiraceae	Marvinbryantia	Marvinbryantia formatexigens	4758	4245	1957	4749	3097	2193	0.09	0.893	-0.09	0.99	0.17	0.971
Bacteria	Firmicutes	Clostridia	Clostridiales	Ruminococcaceae	Anaerotruncus	Anaerotruncus colihominis	3332	1540	946	1949	1696	908	-0.14	0.885	0.03	0.99	0.16	0.971
Bacteria	Firmicutes	Clostridia	(Clostridia bacterium UC5.1-2F7)	(Clostridia bacterium UC5.1-2F7)	(Clostridia bacterium UC5.1-2F7)	Clostridia bacterium UC5.1-2F7	134	0	0	69	0	0	0.01	0.845	0	1	0.52	0.971
Bacteria	Firmicutes	Clostridia	(Clostridia bacterium UC5.1-1D1)	(Clostridia bacterium UC5.1-1D1)	(Clostridia bacterium UC5.1-1D1)	Clostridia bacterium UC5.1-1D1	123	0	0	254	0	520	-0.29	0.52	-1.03	0.99	-0.63	0.932
Bacteria	Actinobacteria <phylum>	Actinobacteria	Corynebacteriales	Corynebacteriaceae	Corynebacterium	Corynebacterium stationis	768	0	1031	812	0	350	0.16	0.758	-0.16	0.99	0.09	0.971
Bacteria	Firmicutes	Clostridia	Clostridiales	Clostridiaceae	Clostridium	Clostridium sp. AT4	202	0	517	238	0	468	-0.03	0.889	-0.62	0.99	-0.21	0.971
Bacteria	Firmicutes	Clostridia	Clostridiales	Ruminococcaceae	Anaerotruncus	Anaerotruncus rubiinfantis	228	0	494	356	520	612	-0.11	0.531	-0.75	0.99	-0.29	0.971
Bacteria	Firmicutes	Clostridia	Clostridiales	Lachnospiraceae	Bariatricus	Bariatricus massiliensis	115	0	0	174	0	117	-0.02	0.849	-0.65	0.99	-0.55	0.971
Bacteria	Actinobacteria <phylum>	Actinobacteria	Propionibacteriales	Propionibacteriaceae	Cutibacterium	Cutibacterium acnes	977	0	675	851	0	846	0	0.886	-0.6	0.99	0.15	0.971
Bacteria	Actinobacteria <phylum>	Actinobacteria	Corynebacteriales	Mycobacteriaceae	Mycobacterium	Mycobacterium tuberculosis	80	0	0	213	0	0	-0.1	0.756	-24.21	0	-0.42	0.971
Bacteria	Firmicutes	Clostridia	Clostridiales	Clostridiaceae	Clostridium	Clostridium sp. C105KSO14	577	606	780	446	494	667	0.01	0.959	0.19	0.99	0.24	0.971
Bacteria	Firmicutes	Clostridia	Clostridiales	Clostridiaceae	Clostridium	Clostridium sp. C105KSO15	237	0	468	1228	0	634	-0.14	0.689	-0.51	0.99	-0.53	0.971
Bacteria	Firmicutes	Clostridia	Clostridiales	Ruminococcaceae	Neglecta	Neglecta timonensis	449	512	555	612	606	992	-0.1	0.479	-0.59	0.99	-0.25	0.971
Bacteria	Bacteroidetes	Bacteroidia	Bacteroidales	Rikenellaceae	Alistipes	Alistipes sp. CHKCI003	926	709	1004	751	558	868	0.05	0.862	0.33	0.99	0.35	0.971
Bacteria	Firmicutes	Clostridia	Clostridiales	(Clostridiales bacterium CHKCI001)	(Clostridiales bacterium CHKCI001)	Clostridiales bacterium CHKCI001	441	450	704	260	230	500	0.05	0.902	0.66	0.99	0.6	0.828
Bacteria	Firmicutes	Clostridia	Clostridiales	Eubacteriaceae	(Eubacteriaceae bacterium CHKCI004)	Eubacteriaceae bacterium CHKCI004	374	0	693	151	0	131	0.21	0.648	1.3	0.99	0.87	0.828
Bacteria	Bacteroidetes	Bacteroidia	Bacteroidales	Bacteroidaceae	Bacteroides	Bacteroides caecimuris	624	504	843	944	515	996	-0.03	0.857	-0.37	0.99	-0.06	0.971
Bacteria	Firmicutes	Clostridia	Clostridiales	Lachnospiraceae	Blautia	Blautia sp. YL58	110	0	0	29	0	0	0.14	0.742	21.47	0	1.08	0.773
Bacteria	Firmicutes	Clostridia	Clostridiales	Lachnospiraceae	Blautia	Blautia schinkii	1467	1126	606	1248	1230	525	-0.16	0.638	0.12	0.99	0.1	0.971
Bacteria	Firmicutes	Bacilli	Lactobacillales	Carnobacteriaceae	Atopostipes	Atopostipes suicloacalis	1149	0	1036	2043	0	1228	-0.02	0.88	-0.32	0.99	-0.42	0.971
Bacteria	Firmicutes	Clostridia	Clostridiales	Lachnospiraceae	Hespellia	Hespellia stercorisuis	153	0	468	236	0	516	-0.06	0.804	-0.86	0.99	-0.22	0.971
Bacteria	Firmicutes	Clostridia	Clostridiales	Lachnospiraceae	Robinsoniella	Robinsoniella peoriensis	229	0	504	52	0	0	0.29	0.591	2.03	0.99	1.93	0.368
Bacteria	Firmicutes	Clostridia	Clostridiales	Clostridiaceae	Clostridium	Clostridium sp. Marseille-P2415	73	0	0	30	0	0	0.06	0.82	0	1	0.38	0.971
Bacteria	Firmicutes	Clostridia	Clostridiales	Clostridiaceae	Clostridium	Clostridium sp. Marseille-P299	540	481	854	714	742	326	-0.12	0.494	-0.5	0.99	-0.3	0.971
Bacteria	Firmicutes	Clostridia	Clostridiales	Lachnospiraceae	Fusicatenibacter	Fusicatenibacter sp. 2789STDY5834925	735	0	0	73	0	0	0.05	0.804	24.59	0	0.9	0.932
Bacteria	Bacteroidetes	Bacteroidia	Bacteroidales	Rikenellaceae	Alistipes	Alistipes sp. Marseille-P2431	91	0	0	48	0	0	0	0.8	0	1	0.5	0.971
Bacteria	Firmicutes	Clostridia	Clostridiales	Lachnospiraceae	Lachnoclostridium	Lachnoclostridium sp. YL32	3589	2225	1200	2403	2151	747	-0.03	0.947	-0.05	0.99	0.21	0.971
Bacteria	Firmicutes	Clostridia	Clostridiales	Hungateiclostridiaceae	(Hungateiclostridiaceae bacterium KB18)	Hungateiclostridiaceae bacterium KB18	6979	7111	2743	6961	6890	2558	-0.22	0.779	0	0.992	0.11	0.971
Bacteria	Actinobacteria <phylum>	Actinobacteria	Micrococcales	Micrococcaceae	Enteractinococcus	Enteractinococcus helveticum	233	0	0	2099	0	1206	-0.15	0.683	-2.82	0.99	-1.33	0.771
Bacteria	Firmicutes	Clostridia	Clostridiales	Ruminococcaceae	Provencibacterium	Provencibacterium massiliense	599	581	292	810	776	348	-0.12	0.387	-0.47	0.99	-0.26	0.94
Bacteria	Firmicutes	Clostridia	Clostridiales	Lachnospiraceae	Butyrivibrio	Butyrivibrio hungatei	0	0	0	210	0	0	-0.22	0.652	0	1	-1.25	0.686
Bacteria	Firmicutes	Clostridia	Clostridiales	Ruminococcaceae	Massilimaliae	Massilimaliae massiliensis	25	0	0	137	0	122	-0.21	0.581	-24.12	0	-1.18	0.686
Bacteria	Firmicutes	Clostridia	Clostridiales	Oscillospiraceae	Oscillibacter	Oscillibacter sp. PC13	974	905	519	1081	1164	627	-0.1	0.561	-0.21	0.99	-0.08	0.971
Bacteria	Bacteroidetes	Bacteroidia	Bacteroidales	Bacteroidaceae	Bacteroides	Bacteroides congonensis	383	522	686	376	0	586	0.05	0.911	0.19	0.99	0.07	0.971
Bacteria	Firmicutes	Clostridia	Clostridiales	Ruminococcaceae	Pseudoflavonifractor	Pseudoflavonifractor sp. Marseille-P3106	630	706	271	759	828	382	-0.11	0.5	-0.34	0.99	-0.09	0.971
Bacteria	Firmicutes	Clostridia	Clostridiales	Ruminococcaceae	Angelakisella	Angelakisella massiliensis	3664	2932	3095	1986	1874	716	0.29	0.529	0.85	0.009	0.57	0.971
Bacteria	Firmicutes	Clostridia	Clostridiales	Clostridiaceae	Clostridium	Clostridium sp. Marseille-P3244	172	0	0	476	0	709	-0.23	0.553	-1.66	0.99	-0.96	0.686
Bacteria	Firmicutes	Clostridia	Clostridiales	Lachnospiraceae	Lachnoclostridium	Lachnoclostridium phocaeense	52	0	0	243	0	536	-0.34	0.479	-2.5	0.99	-1.59	0.686
Bacteria	Firmicutes	Clostridia	Clostridiales	Peptostreptococcaceae	Criibacterium	Criibacterium bergeronii	79	0	0	30	0	0	0.01	0.838	0	1	0.21	0.971
Bacteria	Firmicutes	Bacilli	Bacillales	Paenibacillaceae	Paenibacillus	Paenibacillus odorifer	50	0	0	99	0	0	-0.04	0.803	0	1	-0.21	0.971
Bacteria	Bacteroidetes	Bacteroidia	Bacteroidales	Rikenellaceae	Alistipes	Alistipes sp. 58_9_plus	225	0	486	140	0	0	0.03	0.837	0.61	0.99	0.43	0.971
Bacteria	Firmicutes	Clostridia	Clostridiales	Clostridiaceae	Clostridium	Clostridium sp. CAG:12237_41	2974	0	535	319	0	643	0.05	0.863	2.26	0.99	1.24	0.821
Bacteria	Firmicutes	Clostridia	Clostridiales	Clostridiaceae	Clostridium	Clostridium sp. CAG:307_30_263	221	0	0	69	0	0	0.04	0.824	25.1	0	1.05	0.932
Bacteria	Firmicutes	Clostridia	Clostridiales	Ruminococcaceae	Faecalibacterium	Faecalibacterium sp. CAG:74_58_120	625	0	0	32	0	0	0.03	0.808	0	1	0.45	0.971
Bacteria	Firmicutes	Clostridia	Clostridiales	Oscillospiraceae	Oscillibacter	Oscillibacter sp. 57_20	281	0	600	537	608	872	-0.28	0.347	-1.01	0.99	-0.59	0.841
Bacteria	Firmicutes	Clostridia	Clostridiales	Lachnospiraceae	Roseburia	Roseburia sp. 40_7	410	472	696	391	228	618	0	0.928	0.14	0.99	0.44	0.971
Bacteria	Firmicutes	Clostridia	Clostridiales	Lachnospiraceae	Roseburia	Roseburia sp. CAG:10041_57	511	584	708	396	0	504	0.07	0.802	0.14	0.99	0.4	0.971
Bacteria	Firmicutes	Clostridia	Clostridiales	Ruminococcaceae	Ruminococcus	Ruminococcus sp. 37_24	331	0	0	49	0	0	0.14	0.714	21.95	0	1.14	0.773
Bacteria	Firmicutes	(Firmicutes bacterium CAG:24053_14)	(Firmicutes bacterium CAG:24053_14)	(Firmicutes bacterium CAG:24053_14)	(Firmicutes bacterium CAG:24053_14)	Firmicutes bacterium CAG:24053_14	822	483	600	458	0	562	0.02	0.902	-0.64	0.99	0.39	0.971
Bacteria	Firmicutes	(Firmicutes bacterium CAG:552_39_19)	(Firmicutes bacterium CAG:552_39_19)	(Firmicutes bacterium CAG:552_39_19)	(Firmicutes bacterium CAG:552_39_19)	Firmicutes bacterium CAG:552_39_19	3293	2914	1744	3857	1500	3385	0.13	0.735	-0.09	0.99	0.39	0.971
Bacteria	Firmicutes	(Firmicutes bacterium CAG_194_44_15)	(Firmicutes bacterium CAG_194_44_15)	(Firmicutes bacterium CAG_194_44_15)	(Firmicutes bacterium CAG_194_44_15)	Firmicutes bacterium CAG_194_44_15	368	0	599	412	470	636	-0.04	0.813	-0.23	0.99	0	0.998
Bacteria	Bacteroidetes	Bacteroidia	Bacteroidales	(Bacteroidales bacterium 43_36)	(Bacteroidales bacterium 43_36)	Bacteroidales bacterium 43_36	99	0	0	50	0	0	0	0.814	0	1	0.5	0.971
Bacteria	Bacteroidetes	Bacteroidia	Bacteroidales	(Bacteroidales bacterium 52_46)	(Bacteroidales bacterium 52_46)	Bacteroidales bacterium 52_46	1824	1312	1178	1627	953	1321	0.04	0.889	0.29	0.99	0.2	0.971
Bacteria	Firmicutes	Clostridia	Clostridiales	(Clostridiales bacterium 36_14)	(Clostridiales bacterium 36_14)	Clostridiales bacterium 36_14	498	523	790	780	708	523	-0.11	0.447	-0.78	0.99	-0.34	0.935
Bacteria	Firmicutes	Clostridia	Clostridiales	(Clostridiales bacterium 41_12_two_minus)	(Clostridiales bacterium 41_12_two_minus)	Clostridiales bacterium 41_12_two_minus	1000	667	580	710	585	367	-0.02	0.93	0.33	0.99	0.16	0.971
Bacteria	Firmicutes	Clostridia	Clostridiales	(Clostridiales bacterium 42_27)	(Clostridiales bacterium 42_27)	Clostridiales bacterium 42_27	476	504	674	483	622	331	-0.04	0.724	-0.13	0.99	-0.02	0.994
Bacteria	Firmicutes	Clostridia	Clostridiales	(Clostridiales bacterium 45_37)	(Clostridiales bacterium 45_37)	Clostridiales bacterium 45_37	30	0	0	107	0	0	-0.15	0.68	0	1	-0.76	0.932
Bacteria	Firmicutes	Clostridia	Clostridiales	(Clostridiales bacterium 52_15)	(Clostridiales bacterium 52_15)	Clostridiales bacterium 52_15	785	696	429	666	714	426	-0.01	0.934	0.21	0.99	0.2	0.971
Bacteria	Firmicutes	Clostridia	Clostridiales	(Clostridiales bacterium 59_14)	(Clostridiales bacterium 59_14)	Clostridiales bacterium 59_14	1078	899	312	1772	1328	1695	-0.46	0.245	-0.75	0.487	-0.24	0.971
Bacteria	Firmicutes	Clostridia	Clostridiales	(Clostridiales bacterium Nov_37_41)	(Clostridiales bacterium Nov_37_41)	Clostridiales bacterium Nov_37_41	41	0	0	270	0	552	-0.32	0.534	-2.83	0.99	-1.87	0.686
Bacteria	Firmicutes	Clostridia	Clostridiales	(Clostridiales bacterium)	(Clostridiales bacterium)	Clostridiales bacterium	41	0	0	100	0	0	-0.09	0.76	0	1	-0.67	0.971
Bacteria	Firmicutes	Bacilli	Lactobacillales	Carnobacteriaceae	Jeotgalibaca	Jeotgalibaca sp. PTS2502	34	0	0	90	0	0	-0.1	0.766	0	1	-0.42	0.971
Bacteria	Candidatus Melainabacteria	(Candidatus Melainabacteria bacterium LEY3_CP_29_8)	(Candidatus Melainabacteria bacterium LEY3_CP_29_8)	(Candidatus Melainabacteria bacterium LEY3_CP_29_8)	(Candidatus Melainabacteria bacterium LEY3_CP_29_8)	Candidatus Melainabacteria bacterium LEY3_CP_29_8	92	0	0	68	0	0	-0.06	0.803	22.05	0	0	0.998
Bacteria	Bacteroidetes	Bacteroidia	Bacteroidales	Bacteroidaceae	Bacteroides	Bacteroides massiliensis	139	0	0	141	0	0	-0.04	0.873	-1.46	0.99	-0.07	0.986
Bacteria	Firmicutes	Clostridia	Clostridiales	Lachnospiraceae	Lachnoclostridium	[Clostridium] bolteae	1726	1474	878	1266	1230	230	0.01	0.954	0.43	0.146	0.32	0.971
Bacteria	Firmicutes	Clostridia	Clostridiales	Ruminococcaceae	Subdoligranulum	Subdoligranulum variabile	115	0	0	246	0	514	-0.17	0.686	-1.15	0.99	-0.71	0.932
Bacteria	Bacteroidetes	Bacteroidia	Bacteroidales	Rikenellaceae	Alistipes	Alistipes finegoldii	635	541	852	415	0	647	0.22	0.663	0.48	0.99	0.47	0.971
Bacteria	Firmicutes	Clostridia	Clostridiales	Clostridiaceae	Clostridium	Clostridium tunisiense	86	0	0	0	0	0	0.18	0.717	0	1	1.11	0.686
Bacteria	Actinobacteria <phylum>	Actinobacteria	Micrococcales	Micrococcaceae	Yaniella	Yaniella halotolerans	46	0	0	187	0	0	-0.14	0.705	-24.43	0	-0.94	0.841
Bacteria	Bacteroidetes	Flavobacteriia	Flavobacteriales	Flavobacteriaceae	Cloacibacterium	Cloacibacterium normanense	72	0	0	39	0	0	0.05	0.824	0	1	0.53	0.971
Bacteria	Firmicutes	Clostridia	Clostridiales	(butyrate-producing bacterium SM4/1)	(butyrate-producing bacterium SM4/1)	butyrate-producing bacterium SM4/1	99	0	0	0	0	0	0.17	0.702	0	1	1.16	0.686
Bacteria	Deferribacteres <phylum>	Deferribacteres	Deferribacterales	Deferribacteraceae	Mucispirillum	Mucispirillum schaedleri	614583	586816	484895	818367	848396	750686	-0.36	0.555	-0.27	0.99	-0.23	0.971
Bacteria	Firmicutes	Clostridia	Clostridiales	Lachnospiraceae	Anaerocolumna	Anaerocolumna jejuensis	356	529	599	299	229	584	-0.01	0.932	-0.02	0.992	0.2	0.971
Bacteria	Firmicutes	Clostridia	Clostridiales	Lachnospiraceae	Anaerosporobacter	Anaerosporobacter mobilis	552	638	214	441	492	225	0	0.965	0.18	0.99	0.27	0.971
Bacteria	Tenericutes	Mollicutes	Acholeplasmatales	Acholeplasmataceae	Acholeplasma	Acholeplasma granularum	281	0	519	36	0	0	0.29	0.597	3	0.93	1.97	0.368
Bacteria	Firmicutes	Bacilli	Lactobacillales	Carnobacteriaceae	Atopococcus	Atopococcus tabaci	23	0	0	65	0	0	-0.09	0.755	0	1	-0.4	0.971
Bacteria	Bacteroidetes	Bacteroidia	Bacteroidales	Bacteroidaceae	Bacteroides	Bacteroides ovatus	495	0	743	925	500	1070	-0.08	0.756	-0.87	0.99	-0.32	0.971
Bacteria	Bacteroidetes	Bacteroidia	Bacteroidales	Rikenellaceae	Alistipes	Alistipes putredinis	67	0	0	32	0	0	0.06	0.789	0	1	0.49	0.971
Bacteria	Proteobacteria	Betaproteobacteria	Burkholderiales	Comamonadaceae	Brachymonas	Brachymonas denitrificans	77	0	0	68	0	0	0.01	0.817	0	1	0.5	0.971
Bacteria	Firmicutes	Clostridia	Clostridiales	Lachnospiraceae	Anaerotignum	Anaerotignum propionicum	128	0	0	122	0	0	-0.12	0.771	0	1	-0.47	0.971
Bacteria	Proteobacteria	Gammaproteobacteria	Enterobacterales	Enterobacteriaceae	Salmonella	Salmonella enterica	113	0	0	117	0	0	-0.06	0.826	0	1	-0.08	0.986
Bacteria	Firmicutes	Clostridia	Clostridiales	Ruminococcaceae	Acetivibrio	Acetivibrio ethanolgignens	2242	2051	697	1282	1317	357	0.46	0.32	0.77	0	0.57	0.971
Bacteria	Bacteroidetes	Bacteroidia	Bacteroidales	Bacteroidaceae	Bacteroides	Bacteroides salyersiae	427	0	0	236	0	0	0.06	0.84	24.57	0	0.32	0.971
Bacteria	Bacteroidetes	Bacteroidia	Bacteroidales	Bacteroidaceae	Bacteroides	Bacteroides nordii	59	0	0	38	0	0	0	0.808	0	1	0.23	0.971
Bacteria	Firmicutes	Clostridia	Clostridiales	Ruminococcaceae	Flavonifractor	Flavonifractor plautii	3774	3074	1370	4383	3745	2576	-0.44	0.4	-0.27	0.99	-0.11	0.971
Bacteria	Firmicutes	Clostridia	Clostridiales	Lachnospiraceae	Lachnoclostridium	[Clostridium] scindens	537	525	242	2960	1218	3007	-0.79	0.01	-2.56	0.001	-1.15	1
Bacteria	Firmicutes	Clostridia	Clostridiales	Lachnospiraceae	Cellulosilyticum	Cellulosilyticum lentocellum	90	0	0	31	0	0	0.08	0.77	0	1	0.77	0.932
Bacteria	Firmicutes	Clostridia	Clostridiales	Lachnospiraceae	Tyzzerella	Tyzzerella nexilis	994	947	589	1104	931	712	-0.06	0.822	-0.18	0.99	0.03	0.986
Bacteria	Tenericutes	Mollicutes	Acholeplasmatales	Acholeplasmataceae	Acholeplasma	Acholeplasma axanthum	20	0	0	60	0	0	-0.11	0.752	0	1	-0.46	0.971
Bacteria	Firmicutes	Clostridia	Clostridiales	Lachnospiraceae	Roseburia	Roseburia hominis	641	685	252	530	591	409	0	0.96	0.19	0.99	0.24	0.971
Bacteria	Firmicutes	Clostridia	Clostridiales	Lachnospiraceae	Roseburia	Roseburia faecis	1067	458	784	399	563	611	-0.06	0.803	-0.31	0.99	0.17	0.971
Bacteria	Proteobacteria	Betaproteobacteria	Burkholderiales	Burkholderiaceae	Ralstonia	Ralstonia solanacearum	445	0	514	158	0	0	0.11	0.815	1.76	0.99	0.92	0.932
Bacteria	Firmicutes	Bacilli	Lactobacillales	Lactobacillaceae	Lactobacillus	Lactobacillus apodemi	7166	521	8117	2932	1601	4182	-0.01	0.956	1.48	0.99	0.63	0.932
Bacteria	Bacteroidetes	Bacteroidia	Bacteroidales	Tannerellaceae	Parabacteroides	Parabacteroides goldsteinii	2236	2026	2230	2458	1592	2668	-0.03	0.93	-0.07	0.99	0.02	0.998
Bacteria	Bacteroidetes	Bacteroidia	Bacteroidales	Rikenellaceae	Alistipes	Alistipes shahii	58	0	0	43	0	0	-0.02	0.803	0	1	0.22	0.971
Bacteria	Bacteroidetes	Bacteroidia	Bacteroidales	Bacteroidaceae	Bacteroides	Bacteroides intestinalis	194	0	0	626	0	1467	-0.21	0.561	-1.98	0.99	-1.19	0.686
Bacteria	Firmicutes	Clostridia	Clostridiales	Lachnospiraceae	Blautia	Blautia producta	1071	788	401	941	789	297	-0.11	0.774	0.03	0.99	0.13	0.971
Bacteria	Firmicutes	Clostridia	Clostridiales	Lachnospiraceae	Blautia	[Ruminococcus] gnavus	635	704	300	552	578	689	0.04	0.846	0.02	0.992	0.25	0.971
Bacteria	Firmicutes	Clostridia	Clostridiales	Lachnospiraceae	Blautia	[Ruminococcus] torques	1571	1170	476	2760	1226	1291	-0.43	0.295	-0.35	0.99	-0.22	0.971
Bacteria	Firmicutes	Clostridia	Clostridiales	Lachnospiraceae	Lachnoclostridium	[Clostridium] asparagiforme	499	479	576	536	556	720	-0.07	0.746	-0.19	0.99	-0.14	0.971
Bacteria	Bacteroidetes	Bacteroidia	Bacteroidales	Bacteroidaceae	Bacteroides	Bacteroides finegoldii	70	0	0	62	0	0	0	0.821	0	1	0.18	0.971
Bacteria	Firmicutes	Bacilli	Lactobacillales	Lactobacillaceae	Lactobacillus	Lactobacillus johnsonii	415	0	238	42	0	0	0.18	0.703	26.57	0	1.5	0.686
Bacteria	Firmicutes	Clostridia	Clostridiales	Clostridiaceae	Lactonifactor	Lactonifactor longoviformis	290	0	490	107	0	0	0.15	0.728	1.05	0.99	0.8	0.932
Bacteria	Firmicutes	Clostridia	Clostridiales	Oscillospiraceae	Oscillibacter	Oscillibacter valericigenes	1973	1359	1210	1221	1186	524	0.07	0.887	0.62	0.478	0.34	0.971
Bacteria	Bacteroidetes	Bacteroidia	Bacteroidales	Bacteroidaceae	Bacteroides	Bacteroides dorei	4573	883	1568	8654	1212	4920	-0.12	0.583	-1.57	0.518	-0.6	0.932
Bacteria	Firmicutes	Clostridia	Clostridiales	Lachnospiraceae	Lachnoclostridium	[Clostridium] citroniae	474	538	676	605	627	165	-0.17	0.285	-0.52	0.99	-0.29	0.932
Bacteria	Firmicutes	Clostridia	Clostridiales	Lachnospiraceae	Roseburia	Roseburia inulinivorans	1184	1168	694	1539	1266	1056	-0.39	0.338	-0.46	0.59	-0.17	0.971
Bacteria	Bacteroidetes	Bacteroidia	Bacteroidales	Bacteroidaceae	Bacteroides	Bacteroides xylanisolvens	132	0	229	439	0	120	-0.03	0.862	-0.15	0.99	-0.64	0.971
Bacteria	Firmicutes	Clostridia	Clostridiales	Lachnospiraceae	Lachnoclostridium	[Clostridium] populeti	457	578	764	417	488	626	0	0.95	0.02	0.992	0.2	0.971
Bacteria	Firmicutes	Clostridia	Clostridiales	Lachnospiraceae	Faecalicatena	Faecalicatena contorta	117	0	0	68	0	0	-0.03	0.839	0	1	-0.01	0.998
Bacteria	Firmicutes	Clostridia	Clostridiales	Ruminococcaceae	Agathobaculum	Agathobaculum desmolans	534	0	501	318	230	563	-0.1	0.643	-0.96	0.99	-0.08	0.971
Bacteria	Firmicutes	Clostridia	Clostridiales	Eubacteriaceae	Eubacterium	[Eubacterium] eligens	733	631	384	328	240	522	0.17	0.558	0.97	0.99	0.71	0.686
Bacteria	Firmicutes	Clostridia	Clostridiales	Lachnospiraceae	([Eubacterium] rectale)	[Eubacterium] rectale	2697	1645	775	4381	1920	1982	-0.22	0.552	-0.46	0.743	-0.16	0.971
Bacteria	Firmicutes	Clostridia	Clostridiales	Ruminococcaceae	([Eubacterium] siraeum)	[Eubacterium] siraeum	142	0	233	68	0	0	0.11	0.777	0.7	0.99	0.75	0.971
Bacteria	Firmicutes	Clostridia	Clostridiales	Eubacteriaceae	Eubacterium	Eubacterium ventriosum	15710	2843	2841	3024	1124	2682	0.22	0.555	1.23	0.032	0.72	0.971
Bacteria	Firmicutes	Clostridia	Clostridiales	Eubacteriaceae	Eubacterium	Eubacterium xylanophilum	50	0	0	119	0	0	-0.08	0.803	0	1	-0.23	0.971
Bacteria	Firmicutes	Clostridia	Clostridiales	Lachnospiraceae	(Lachnospiraceae bacterium 28-4)	Lachnospiraceae bacterium 28-4	18488	14750	7859	28807	20954	11798	-0.47	0.393	-0.68	0.045	-0.22	0.971
Bacteria	Firmicutes	Clostridia	Clostridiales	Lachnospiraceae	(Lachnospiraceae bacterium 3-1)	Lachnospiraceae bacterium 3-1	13170	11424	6320	13207	11088	3480	-0.07	0.924	-0.06	0.99	0.12	0.971
Bacteria	Firmicutes	Clostridia	Clostridiales	Lachnospiraceae	(Lachnospiraceae bacterium A2)	Lachnospiraceae bacterium A2	34923	20072	8614	22768	14384	10576	0.12	0.788	-0.03	0.99	0.34	0.971
Bacteria	Firmicutes	Clostridia	Clostridiales	Lachnospiraceae	(Lachnospiraceae bacterium A4)	Lachnospiraceae bacterium A4	243681	207331	165972	151034	103225	191760	0.53	0.335	0.63	0.462	0.95	0.971
Bacteria	Bacteroidetes	Bacteroidia	Bacteroidales	Barnesiellaceae	Barnesiella	Barnesiella viscericola	65	0	0	59	0	0	0.04	0.822	0	1	0.44	0.971
Bacteria	Proteobacteria	Epsilonproteobacteria	Campylobacterales	Helicobacteraceae	Helicobacter	Helicobacter macacae	127	0	0	0	0	0	0.22	0.665	22.3	0	1.43	0.686
Bacteria	Firmicutes	Clostridia	Clostridiales	Ruminococcaceae	Ruminococcus	Ruminococcus bromii	540	481	866	582	0	1055	0.03	0.926	0.09	0.99	0.1	0.971
Bacteria	Firmicutes	Clostridia	Clostridiales	Lachnospiraceae	Blautia	Blautia obeum	934	947	570	984	856	305	-0.19	0.562	-0.22	0.99	0.03	0.996
Bacteria	Firmicutes	Clostridia	Clostridiales	Lachnospiraceae	Coprococcus	Coprococcus comes	282	0	503	504	632	836	-0.48	0.317	-1.06	0.99	-0.95	0.686
Bacteria	Firmicutes	Clostridia	Clostridiales	Clostridiaceae	Clostridium	Clostridium sp. M62/1	659	684	250	668	706	258	-0.07	0.661	-0.13	0.99	0	0.998
Bacteria	Firmicutes	Clostridia	Clostridiales	Lachnospiraceae	Blautia	Blautia wexlerae	600	602	232	447	244	602	0.23	0.591	0.23	0.99	0.49	0.841
Bacteria	Firmicutes	Bacilli	Bacillales	Staphylococcaceae	Staphylococcus	Staphylococcus lentus	6515	2347	6298	5936	1440	6173	0.04	0.935	-0.06	0.99	0.27	0.971
Bacteria	Firmicutes	Clostridia	Clostridiales	Lachnospiraceae	Butyrivibrio	Butyrivibrio proteoclasticus	55	0	0	61	0	0	-0.03	0.818	0	1	-0.4	0.971
Bacteria	Firmicutes	Clostridia	Clostridiales	Ruminococcaceae	Ruminococcus	Ruminococcus gauvreauii	25	0	0	68	0	0	-0.09	0.76	0	1	-0.38	0.971
Bacteria	Firmicutes	Clostridia	Clostridiales	Lachnospiraceae	Catonella	Catonella morbi	59	0	0	251	0	490	-0.23	0.546	-2.1	0.99	-1.31	0.828
Bacteria	Firmicutes	Clostridia	Clostridiales	Lachnospiraceae	Lachnospira	uncultured Lachnospira sp.	145	0	0	212	0	0	-0.07	0.815	-1.7	0.99	-0.44	0.971
Bacteria	Bacteroidetes	Bacteroidia	Bacteroidales	Bacteroidaceae	Bacteroides	Bacteroides sp. 3_1_33FAA	1066	0	992	910	0	0	0.09	0.801	-0.23	0.99	0.13	0.971
Bacteria	Firmicutes	Clostridia	Clostridiales	(Clostridiales bacterium 1_7_47FAA)	(Clostridiales bacterium 1_7_47FAA)	Clostridiales bacterium 1_7_47FAA	271	0	538	285	231	540	-0.04	0.843	-0.18	0.99	-0.01	0.998
Bacteria	Firmicutes	Clostridia	Clostridiales	Ruminococcaceae	Ruminococcus	Ruminococcus lactaris	43	0	0	97	0	0	-0.09	0.768	0	1	-1.06	0.971
Bacteria	Firmicutes	Clostridia	Clostridiales	Lachnospiraceae	Lachnoanaerobaculum	Lachnoanaerobaculum saburreum	578	561	262	357	465	519	0.06	0.793	0.55	0.99	0.41	0.841
Bacteria	Bacteroidetes	Bacteroidia	Bacteroidales	Prevotellaceae	Prevotella	Prevotella histicola	58	0	0	73	0	0	-0.09	0.78	0	1	-0.45	0.971
Bacteria	Bacteroidetes	Bacteroidia	Bacteroidales	Bacteroidaceae	Bacteroides	Bacteroides caccae	125	0	0	254	0	0	0.01	0.849	21.02	0	-0.22	0.971
Bacteria	Bacteroidetes	Bacteroidia	Bacteroidales	Bacteroidaceae	Bacteroides	Bacteroides graminisolvens	131	0	0	82	0	0	0.09	0.794	22.33	0	0.82	0.932
Bacteria	Firmicutes	Clostridia	Clostridiales	Hungateiclostridiaceae	Ruminiclostridium	Ruminiclostridium hungatei	194	0	544	0	0	0	0.32	0.564	25.55	0	2.02	0.196
Bacteria	Firmicutes	Clostridia	Clostridiales	Clostridiaceae	Candidatus Arthromitus	Candidatus Arthromitus sp. SFB-mouse	1542	778	2486	994	0	1094	0.2	0.62	0.42	0.99	0.71	0.932
Bacteria	Firmicutes	Clostridia	Clostridiales	Clostridiaceae	Butyricicoccus	Butyricicoccus pullicaecorum	2698	2211	1184	2530	2382	1218	-0.07	0.883	0.09	0.99	0.14	0.971
Bacteria	Firmicutes	Clostridia	Clostridiales	Peptococcaceae	Syntrophobotulus	Syntrophobotulus glycolicus	53	0	0	65	0	0	-0.1	0.772	0	1	-0.33	0.971
Bacteria	Firmicutes	Clostridia	Clostridiales	Lachnospiraceae	Roseburia	uncultured Roseburia sp.	122	0	0	98	0	0	0.03	0.831	0	1	0.36	0.971
Bacteria	Proteobacteria	Betaproteobacteria	Burkholderiales	Alcaligenaceae	Bordetella	Bordetella bronchiseptica	48	0	0	102	0	0	-0.04	0.809	0	1	-0.25	0.971
Bacteria	Firmicutes	Clostridia	Clostridiales	Lachnospiraceae	Blautia	Blautia hydrogenotrophica	654	473	647	178	0	139	0.42	0.566	1.72	0.99	0.97	0.686
Bacteria	Firmicutes	Clostridia	Clostridiales	Ruminococcaceae	(Ruminococcaceae bacterium D16)	Ruminococcaceae bacterium D16	808	789	480	999	948	545	-0.14	0.493	-0.34	0.99	-0.11	0.971
Bacteria	Proteobacteria	Gammaproteobacteria	Enterobacterales	Enterobacteriaceae	Escherichia	Escherichia coli	422	0	0	331	0	148	-0.01	0.844	0.94	0.99	0.36	0.971
Bacteria	Firmicutes	Clostridia	Clostridiales	Lachnospiraceae	Lachnoclostridium	[Desulfotomaculum] guttoideum	470	0	844	624	454	542	-0.06	0.888	-0.42	0.99	-0.05	0.978
Bacteria	Firmicutes	Clostridia	Clostridiales	Clostridiaceae	Clostridium	uncultured Clostridium sp.	9967	9559	2919	9758	9120	2092	-0.14	0.803	-0.03	0.99	0.11	0.971
Bacteria	Proteobacteria	Betaproteobacteria	Burkholderiales	Alcaligenaceae	Paenalcaligenes	Paenalcaligenes hominis	0	0	0	486	0	724	-0.35	0.442	-28.11	0	-2.13	0.127
Bacteria	Firmicutes	Clostridia	Clostridiales	Clostridiaceae	Clostridium	Clostridium sp. ATCC BAA-442	110	0	0	305	225	539	-0.38	0.389	-1.54	0.99	-0.95	0.686
Bacteria	Firmicutes	Clostridia	Clostridiales	Lachnospiraceae	Anaerostipes	Anaerostipes hadrus	391	0	540	125	0	0	0.25	0.59	1.22	0.99	0.96	0.932
Bacteria	Firmicutes	Clostridia	Clostridiales	Lachnospiraceae	Oribacterium	Oribacterium sp. oral taxon 078	0	0	0	290	0	0	-0.15	0.61	-24.07	0	-1.29	0.686
Bacteria	Firmicutes	Clostridia	Clostridiales	Lachnospiraceae	(Lachnospiraceae bacterium 7_1_58FAA)	Lachnospiraceae bacterium 7_1_58FAA	14139	11128	12442	9130	6141	6136	0.14	0.829	0.68	0.302	0.38	0.971
Bacteria	Firmicutes	Clostridia	Clostridiales	Lachnospiraceae	(Lachnospiraceae bacterium 5_1_63FAA)	Lachnospiraceae bacterium 5_1_63FAA	119	0	0	41	0	0	0.04	0.82	0	1	0.54	0.971
Bacteria	Firmicutes	Clostridia	Clostridiales	Lachnospiraceae	Lachnoclostridium	Lachnoclostridium phytofermentans	805	728	620	838	954	552	-0.04	0.865	-0.15	0.99	-0.05	0.971
Bacteria	Firmicutes	Clostridia	Clostridiales	Clostridiaceae	Clostridium	Clostridium sp. 7_3_54FAA	1182	1053	716	2060	1310	810	-0.5	0.179	-0.98	0.47	-0.44	1
Bacteria	Firmicutes	Clostridia	Clostridiales	Lachnospiraceae	(Lachnospiraceae bacterium 3_1_46FAA)	Lachnospiraceae bacterium 3_1_46FAA	124	0	0	176	0	0	-0.01	0.836	-1.94	0.99	-0.14	0.971
Bacteria	Actinobacteria <phylum>	Coriobacteriia	Eggerthellales	Eggerthellaceae	Enterorhabdus	Enterorhabdus caecimuris	608	0	892	394	0	770	0.01	0.919	0.56	0.99	0.48	0.94
Bacteria	Firmicutes	Erysipelotrichia	Erysipelotrichales	Erysipelotrichaceae	Erysipelatoclostridium	[Clostridium] cocleatum	425	0	250	656	0	0	0.04	0.857	0.31	0.99	-0.11	0.972
Bacteria	Firmicutes	Clostridia	Clostridiales	Lachnospiraceae	(Lachnospiraceae bacterium oral taxon 082)	Lachnospiraceae bacterium oral taxon 082	803	802	476	104	0	0	1	0.059	2.93	0.146	2.05	0.127
Bacteria	Firmicutes	Clostridia	Clostridiales	Lachnospiraceae	Blautia	uncultured Blautia sp.	1146	1077	464	1224	1252	468	-0.33	0.422	-0.2	0.99	-0.04	0.986
Bacteria	(uncultured bacterium)	(uncultured bacterium)	(uncultured bacterium)	(uncultured bacterium)	(uncultured bacterium)	uncultured bacterium	1130	966	260	1119	984	283	-0.31	0.487	0.02	0.99	0.01	0.998
Bacteria	Chlamydiae	Chlamydiia	Chlamydiales	Chlamydiaceae	Chlamydia	Chlamydia trachomatis	4255	2180	5028	2572	2236	2457	-0.01	0.965	1.34	0.184	0.42	0.971
Bacteria	Firmicutes	Clostridia	Clostridiales	Lachnospiraceae	Lachnoclostridium	[Clostridium] methoxybenzovorans	1624	1371	1854	877	792	316	0.11	0.701	0.79	0.605	0.49	0.971
Bacteria	Bacteroidetes	Bacteroidia	Bacteroidales	Bacteroidaceae	Bacteroides	Bacteroides fragilis	1787	1476	1168	1544	1095	1858	0.08	0.855	0.25	0.99	0.18	0.971
Bacteria	Bacteroidetes	Bacteroidia	Bacteroidales	Bacteroidaceae	Bacteroides	Bacteroides thetaiotaomicron	1067	756	1467	886	645	579	-0.02	0.955	0.24	0.99	0.16	0.971
Bacteria	Bacteroidetes	Bacteroidia	Bacteroidales	Bacteroidaceae	Bacteroides	Bacteroides uniformis	3983	2539	3980	5364	3714	6398	-0.18	0.673	-0.36	0.99	0.01	0.998
Bacteria	Bacteroidetes	Bacteroidia	Bacteroidales	Bacteroidaceae	Bacteroides	Bacteroides vulgatus	2552	1069	3001	1057	0	838	0.63	0.302	1.18	0.99	0.94	0.725
Bacteria	Bacteroidetes	Bacteroidia	Bacteroidales	Tannerellaceae	Parabacteroides	Parabacteroides distasonis	50	0	0	145	0	0	-0.08	0.761	0	1	-0.97	0.971
Bacteria	Firmicutes	Clostridia	Clostridiales	Lachnospiraceae	Butyrivibrio	Butyrivibrio fibrisolvens	1054	942	344	817	726	226	-0.02	0.941	0.2	0.99	0.27	0.971
Bacteria	Chlamydiae	Chlamydiia	Chlamydiales	Chlamydiaceae	Chlamydia	Chlamydia abortus	58742	17343	61040	26745	13002	25040	0.09	0.866	0.8	0.791	0.43	0.971
Bacteria	Bacteroidetes	Bacteroidia	Bacteroidales	Porphyromonadaceae	Porphyromonas	Porphyromonas gingivalis	55	0	0	122	0	0	-0.06	0.82	0	1	-0.26	0.971
Bacteria	Firmicutes	Clostridia	Clostridiales	Ruminococcaceae	([Clostridium] methylpentosum)	[Clostridium] methylpentosum	626	625	243	614	644	223	-0.08	0.533	-0.11	0.99	-0.08	0.971
Bacteria	Firmicutes	Clostridia	Clostridiales	Lachnospiraceae	Lachnoclostridium	[Clostridium] saccharolyticum	101	0	0	98	0	0	0.04	0.814	21.81	0	0.38	0.971
Bacteria	Firmicutes	Clostridia	Clostridiales	Ruminococcaceae	Faecalibacterium	Faecalibacterium prausnitzii	1424	1330	458	1538	1298	687	-0.34	0.477	-0.16	0.99	-0.02	0.998
Bacteria	Bacteroidetes	Bacteroidia	Bacteroidales	Bacteroidaceae	Bacteroides	Bacteroides acidifaciens	51	0	0	51	0	0	-0.02	0.815	0	1	0.16	0.971
Bacteria	Firmicutes	Clostridia	Clostridiales	Oscillospiraceae	Oscillibacter	uncultured Oscillibacter sp.	202	0	498	360	242	626	-0.13	0.576	-0.89	0.99	-0.66	0.841
Bacteria	Firmicutes	Clostridia	Clostridiales	(Clostridiales bacterium NK3B98)	(Clostridiales bacterium NK3B98)	Clostridiales bacterium NK3B98	521	611	198	500	590	869	-0.02	0.887	0.12	0.99	0.15	0.971
Bacteria	Firmicutes	Clostridia	Clostridiales	Lachnospiraceae	Dorea	Dorea longicatena	624	585	217	566	555	298	-0.07	0.645	-0.01	0.992	0.01	0.997
Bacteria	Bacteroidetes	Bacteroidia	Bacteroidales	Rikenellaceae	Alistipes	Alistipes sp. HGB5	55	0	0	36	0	0	-0.01	0.824	0	1	0.22	0.971
Bacteria	Firmicutes	Negativicutes	Selenomonadales	Selenomonadaceae	Selenomonas	Selenomonas ruminantium	350	466	590	258	226	487	0.02	0.902	0.34	0.99	0.36	0.971
Bacteria	Firmicutes	Clostridia	Clostridiales	Clostridiaceae	Clostridium	Clostridium sp. ASF356	12385	10343	13524	20836	15572	18389	-0.46	0.418	-0.77	0.228	-0.39	0.971
Bacteria	Firmicutes	Clostridia	Clostridiales	Clostridiaceae	Clostridium	Clostridium sp. ASF502	16099	13705	6508	14577	13510	6484	-0.09	0.872	0.08	0.99	0.14	0.971
Bacteria	Firmicutes	Clostridia	Clostridiales	Eubacteriaceae	Eubacterium	Eubacterium plexicaudatum	60327	47289	24973	38399	33228	20526	0.27	0.596	0.67	0.024	0.52	0.971
Bacteria	Firmicutes	Clostridia	Clostridiales	Lachnospiraceae	Lachnoclostridium	[Clostridium] fimetarium	89	0	0	0	0	0	0.14	0.719	21.69	0	1.13	0.686
